# Supplementary material for: Multi-Factors Cooperatively Actuated Photonic Hydrogel Aptasensors for Facile, Label-Free and Colorimetric Detection of Lysozyme
Source: Biosensors (Basel). 2022 Aug 20;12(8):662. doi: 10.3390/bios12080662 (PMC9406194; doi:10.3390/bios12080662)
Supplement: Supplementary file 1 [file biosensors-12-00662-s001.zip]

Archive with 1 entries (1 files):
- biosensors-1841995-supplementary.pdf
